# Supplementary material for: Development and psychometric testing of a new measure of the determinants that influence the adoption of WhatsApp in hospitals
Source: PLoS One. 2021 Dec 30;16(12):e0262003. doi: 10.1371/journal.pone.0262003 (PMC8717971; doi:10.1371/journal.pone.0262003)
Supplement: S1 Dataset — (ZIP) [file pone.0262003.s001.zip › Data.xlsx]

## Sheet: Data 
Age	Sex	Profession	Academic role	Clinical Area	Years of experience	PR1	PR2	PR3	PR4	PR5	PR6	PR7	PR8	PR9	PR10	PU1	PU2	PU3	PU4	PU5	PU6	PU7	PU8	PU9	RF1	RF2	RF3	NF1	NF2	NF3	NF4	NF5	NF6
41	Woman	Nurse	No	Outpatient	17	3	1	3	3	3	3	5	5	1	7	7	6	6	5	6	4	7	6	5	4	4	4	4	4	4	4	4	4
48	Woman	Nurse	No	Outpatient	14	4	5	6	6	6	4	5	5	3	5	4	2	5	4	6	4	4	5	2	2	3	4	4	6	4	5	4	4
42	Woman	Nurse	No	Outpatient	13	6	6	6	6	5	6	6	5	2	6	5	6	6	5	6	6	6	6	3	3	3	6	5	5	3	5	5	5
49	Woman	Nurse	No	Outpatient	14	6	7	7	7	5	7	5	5	3	7	5	3	2	5	5	4	5	5	5	6	6	7	2	2	2	2	2	5
66	Man	Nurse	No	Management	1	5	5	5	6	5	5	5	5	5	4	5	4	5	4	4	4	5	4	2	4	4	4	5	5	5	5	4	4
66	Woman	Physician	Sì	Services	40	3	3	3	4	2	3	3	3	3	3	5	5	7	4	5	6	5	5	3	3	3	3	5	5	4	5	5	5
35	Man	Physician	No	Critical care/emergency	12	6	6	5	7	7	3	2	2	5	7	5	6	7	5	4	5	6	4	1	4	7	7	6	6	6	4	4	4
35	Man	Physician	No	Critical care/emergency	10	6	6	5	7	7	3	2	2	5	7	5	6	7	5	4	5	6	4	1	4	7	7	6	6	6	4	4	4
37	Woman	Physician	No	Critical care/emergency	10	3	3	3	7	3	3	3	3	3	7	7	7	7	7	7	7	5	7	7	1	1	5	7	7	7	7	7	7
31	Man	Physician	Sì	Critical care/emergency	6	7	7	7	4	1	4	4	4	4	7	7	7	7	7	7	7	6	6	5	1	4	4	7	7	7	4	7	7
36	Woman	Physician	No	Critical care/emergency	9	5	5	5	5	5	5	3	3	3	3	3	3	5	5	5	2	5	3	2	1	1	7	7	1	1	5	4	1
29	Man	Physician	No	Critical care/emergency	3	5	5	5	5	6	5	6	6	5	5	6	6	6	4	6	6	5	4	2	2	4	4	6	6	5	2	2	4
24	Man	Nurse	No	Critical care/emergency	2	3	3	3	6	5	5	4	3	3	4	5	5	5	5	5	5	5	5	5	5	4	5	5	6	5	4	4	5
47	Woman	Physician	Sì	Critical care/emergency	19	5	5	5	5	5	5	3	3	7	7	5	5	5	5	4	4	5	5	1	4	4	4	4	4	4	4	3	4
27	Woman	Nurse	No	Critical care/emergency	4	3	3	3	3	3	3	5	5	3	7	5	5	5	5	5	5	3	3	5	1	4	4	5	5	5	1	4	4
34	Man	Physician	No	Critical care/emergency	10	6	6	2	6	7	6	6	6	6	7	1	4	5	3	5	4	3	3	1	2	5	7	3	6	3	3	3	2
30	Woman	Nurse	No	Critical care/emergency	7	7	7	7	7	7	5	7	7	7	7	4	4	5	4	5	4	4	5	4	4	7	7	2	7	3	2	3	1
55	Woman	Physician	Sì	Critical care/emergency	30	6	7	7	7	7	6	6	6	5	3	3	5	5	3	5	4	3	3	2	2	5	6	7	6	5	4	4	2
33	Woman	Nurse	No	Critical care/emergency	11	2	2	2	5	2	2	4	5	4	2	7	6	6	6	6	6	6	6	6	4	4	4	5	5	5	5	5	5
31	Man	Physician	Sì	Critical care/emergency	6	7	7	7	4	1	4	4	4	4	7	7	7	7	7	7	7	6	6	5	1	4	4	7	7	7	4	7	7
35	Woman	Nurse	No	Critical care/emergency	14	3	3	3	7	4	4	5	6	4	4	4	4	5	3	4	4	2	4	2	1	1	2	5	6	6	4	4	4
24	Man	Nurse	No	Critical care/emergency	2	3	3	3	6	5	5	4	3	3	4	5	5	5	5	5	5	5	5	5	5	4	5	5	6	5	4	4	5
29	Woman	Nurse	No	Critical care/emergency	6	5	6	6	7	5	5	5	6	4	5	2	2	2	4	3	3	4	4	2	6	6	7	4	5	2	2	4	4
27	Woman	Nurse	No	Critical care/emergency	4	5	3	2	3	5	5	2	2	2	6	6	5	6	6	6	6	5	6	3	5	5	5	5	5	4	5	4	4
27	Woman	Nurse	No	Critical care/emergency	4	3	3	3	3	3	3	5	5	3	7	5	5	5	5	5	5	3	3	5	1	4	4	5	5	5	1	4	4
28	Woman	Physician	No	Critical care/emergency	3	3	3	3	5	4	2	2	2	3	3	7	7	7	6	7	7	3	5	1	1	5	3	6	7	7	5	4	1
38	Man	Physician	No	Critical care/emergency	14	3	6	3	5	3	5	5	5	2	5	6	5	3	3	2	6	4	6	1	3	2	6	5	7	5	6	4	4
34	Woman	Physician	No	Critical care/emergency	8	5	6	5	5	6	5	5	5	5	5	6	5	5	5	6	6	5	5	1	4	4	4	5	5	7	5	4	3
31	Man	Physician	Sì	Critical care/emergency	6	7	7	7	4	1	4	4	4	4	7	7	7	7	7	7	7	6	6	5	1	4	4	7	7	7	4	7	7
29	Woman	Nurse	No	Critical care/emergency	6	5	6	6	7	5	5	5	6	4	5	2	2	2	4	3	3	4	4	2	6	6	7	4	5	2	2	4	4
25	Woman	Nurse	No	Critical care/emergency	2	5	6	6	6	5	3	5	2	4	7	4	6	5	5	5	4	3	5	3	3	5	5	5	5	5	2	2	2
37	Woman	Physician	No	Critical care/emergency	10	3	3	3	7	3	3	3	3	3	7	7	7	7	7	7	7	5	7	7	1	1	5	7	7	7	7	7	7
45	Woman	Nurse	No	Critical care/emergency	21	3	3	3	1	1	1	1	1	1	6	6	6	6	6	1	4	5	5	3	1	1	1	6	5	1	4	4	4
34	Woman	Nurse	Sì	Critical care/emergency	12	3	3	3	3	5	3	3	3	3	5	5	5	5	5	6	5	5	5	3	2	3	4	5	5	5	3	5	5
27	Woman	Nurse	No	Critical care/emergency	5	5	6	6	5	5	5	5	5	6	6	2	5	5	5	5	5	5	2	2	3	6	6	5	6	2	2	4	3
36	Man	Physician	No	Critical care/emergency	6	3	6	5	5	3	3	3	3	2	2	5	6	6	5	5	5	5	5	2	1	6	6	7	6	5	5	4	4
27	Woman	Nurse	No	Critical care/emergency	4	4	5	7	5	6	4	7	7	7	7	3	7	5	4	5	5	5	1	1	2	7	5	4	4	2	4	1	4
41	Woman	Physician	No	Critical care/emergency	8	5	7	7	6	6	5	3	4	4	7	5	6	6	4	5	5	5	4	5	6	6	6	2	7	2	2	4	4
41	Woman	Physician	No	Critical care/emergency	8	5	7	7	6	6	5	3	4	4	7	5	6	6	4	5	5	5	4	5	6	6	6	2	7	2	2	4	4
23	Woman	Nurse	No	Critical care/emergency	1	5	5	5	5	5	3	5	5	5	5	3	5	5	4	4	5	5	5	4	4	4	5	4	4	4	4	4	4
23	Woman	Nurse	No	Critical care/emergency	1	5	5	5	5	5	3	5	5	5	5	3	5	5	4	4	5	5	5	4	4	4	5	4	4	4	4	4	4
34	Man	Physician	No	Critical care/emergency	4	3	5	5	5	5	5	5	5	5	7	3	5	5	5	5	5	5	3	3	2	2	5	7	6	3	5	2	3
36	Man	Nurse	No	Critical care/emergency	11	3	2	7	7	5	3	6	5	6	7	2	3	3	1	6	3	3	1	2	4	4	4	4	4	4	4	4	4
55	Woman	Physician	Sì	Critical care/emergency	30	6	7	7	7	7	6	6	6	5	3	3	5	5	3	5	4	3	3	2	2	5	6	7	6	5	4	4	2
34	Man	Physician	No	Critical care/emergency	4	3	5	5	5	5	5	5	5	5	7	3	5	5	5	5	5	5	3	3	2	2	5	7	6	3	5	2	3
51	Man	Physician	Sì	Critical care/emergency	27	3	5	5	5	5	3	3	3	3	3	5	3	5	3	7	6	3	5	1	4	4	7	6	6	5	5	4	4
32	Man	Nurse	No	Critical care/emergency	10	6	6	6	6	6	6	6	6	6	5	3	5	5	3	4	4	3	3	2	6	4	6	4	4	4	4	4	3
34	Woman	Physician	No	Critical care/emergency	40	5	5	5	5	5	5	5	5	5	5	5	6	6	4	3	3	3	3	3	4	4	5	3	3	3	3	4	2
42	Woman	Nurse	No	Surgical	8	2	3	2	1	3	2	3	3	2	2	6	6	6	6	1	4	2	1	3	1	1	2	5	5	2	1	1	1
30	Man	Nurse	No	Surgical	9	5	5	5	5	5	5	5	5	5	5	3	1	5	3	7	1	5	5	5	1	3	5	4	4	1	4	4	4
31	Man	Physician	No	Surgical	6	5	3	3	4	6	4	5	4	4	4	6	6	4	4	7	4	2	4	4	1	1	1	4	4	4	1	1	1
41	Man	Physician	Sì	Surgical	25	5	6	6	4	5	5	6	6	2	6	6	6	5	4	4	4	4	4	5	7	7	7	4	4	4	5	4	1
48	Woman	Physician	Sì	Surgical	12	5	5	5	6	5	5	5	5	3	6	5	5	5	5	5	5	5	5	5	2	5	6	5	7	5	3	6	3
49	Man	Physician	No	Surgical	1	5	7	6	6	6	6	7	7	7	6	5	6	5	3	4	4	4	5	3	4	4	4	4	4	4	5	4	4
32	Man	Physician	Sì	Surgical	10	7	7	7	7	7	7	7	7	6	7	6	6	6	2	3	3	1	5	1	1	1	7	4	4	4	5	7	1
62	Woman	Physician	No	Surgical	9	5	6	4	6	5	5	6	6	3	4	4	5	5	3	3	2	1	4	4	3	3	6	2	2	2	2	2	2
40	Man	Physician	No	Surgical	13	5	5	5	5	5	5	5	5	2	5	6	4	6	6	3	2	2	6	2	2	2	2	3	3	3	6	6	4
48	Man	Physician	Sì	Surgical	10	3	6	6	6	3	3	5	4	3	5	7	6	6	2	5	5	5	5	1	1	1	1	7	6	7	5	5	4
40	Man	Physician	Sì	Surgical	20	5	6	5	4	4	4	5	5	2	5	7	7	7	7	4	4	6	6	3	1	1	6	6	5	6	5	5	4
54	Man	Physician	Sì	Surgical	1	6	6	6	6	6	6	6	6	6	7	4	1	1	2	2	2	2	2	2	4	6	7	4	4	2	4	4	7
32	Woman	Physician	Sì	Surgical	20	5	5	2	2	5	5	5	5	2	2	6	6	6	5	3	3	5	6	1	1	1	7	7	7	7	7	7	7
44	Woman	Physician	No	Surgical	10	7	7	7	7	7	7	7	7	7	7	1	4	1	1	1	1	1	2	1	4	4	4	7	4	4	1	1	1
44	Man	Physician	Sì	Surgical	20	5	6	7	7	4	5	4	5	3	4	5	5	7	5	4	4	2	5	1	5	5	7	3	4	3	4	3	3
34	Woman	Nurse	No	Surgical	11	1	5	2	5	5	4	5	7	5	7	5	5	5	4	5	5	1	2	2	2	5	5	5	5	4	3	7	2
28	Man	Nurse	No	Surgical	10	1	1	1	1	1	1	1	1	1	5	7	7	7	7	7	7	7	7	7	1	2	1	7	7	6	7	7	1
39	Woman	Physician	No	Surgical	15	3	5	5	5	5	5	4	3	3	5	5	6	6	4	3	3	4	5	2	2	2	5	5	5	5	6	4	2
28	Man	Nurse	No	Surgical	10	1	1	1	1	1	1	1	1	1	5	7	7	7	7	7	7	7	7	7	1	2	1	7	7	6	7	7	1
35	Woman	Nurse	No	Surgical	3	5	5	5	5	5	5	5	5	3	5	3	5	5	3	4	4	3	5	3	3	5	5	5	5	5	5	5	3
42	Woman	Nurse	No	Surgical	12	3	2	3	5	6	3	3	3	5	6	5	5	6	6	5	5	5	5	5	3	3	3	5	5	5	4	4	5
51	Woman	Nurse	No	Surgical	15	3	3	5	3	3	3	3	3	3	5	5	5	5	5	3	5	5	5	5	4	3	3	5	5	5	5	5	5
51	Woman	Nurse	No	Surgical	15	3	3	5	3	3	3	3	3	3	5	5	5	5	5	3	5	5	5	5	4	3	3	5	5	5	5	5	5
34	Woman	Nurse	No	Surgical	12	7	7	7	7	7	7	7	7	7	7	5	4	1	1	5	1	1	1	1	3	7	7	5	5	1	1	1	1
35	Woman	Nurse	Sì	Surgical	14	3	3	5	5	5	3	3	3	3	3	5	5	5	4	5	5	5	5	3	3	3	4	5	5	5	5	4	4
35	Woman	Nurse	Sì	Surgical	14	3	3	5	5	5	3	3	3	3	3	5	5	5	4	5	5	5	5	3	3	3	4	5	5	5	5	4	4
37	Woman	Nurse	No	Surgical	13	6	7	7	7	6	6	6	5	4	6	2	5	4	1	6	4	1	5	1	7	7	7	1	1	1	1	1	1
35	Woman	Nurse	Sì	Surgical	14	3	3	5	5	5	3	3	3	3	3	5	5	5	4	5	5	5	5	3	3	3	4	5	5	5	5	4	4
28	Woman	Nurse	No	Surgical	5	4	4	4	7	5	4	5	4	3	5	5	4	4	4	5	6	6	5	3	4	7	7	3	6	4	4	4	4
39	Man	Physician	No	Surgical	14	7	7	7	7	7	7	7	7	5	7	1	7	7	3	4	4	2	3	1	5	7	7	3	5	5	3	5	2
43	Woman	Nurse	No	Surgical	20	7	7	7	7	7	7	7	7	7	7	1	1	1	1	4	1	1	1	1	7	7	7	1	4	1	1	1	1
44	Woman	Nurse	No	Surgical	21	3	5	5	5	5	5	5	5	5	5	5	5	5	5	5	4	5	4	3	3	4	5	4	4	4	5	4	4
30	Woman	Nurse	No	Surgical	7	5	5	6	6	5	5	5	1	3	7	3	5	3	3	3	5	5	4	3	3	3	5	5	5	3	3	4	4
30	Woman	Nurse	No	Surgical	7	5	5	6	6	5	5	5	1	3	7	3	5	3	3	3	5	5	4	3	3	3	5	5	5	3	3	4	4
31	Man	Physician	No	Medical	8	7	7	7	7	7	7	7	7	7	6	2	2	4	1	6	1	1	4	5	4	7	7	4	4	4	4	4	4
40	Woman	Physician	Sì	Medical	8	7	7	7	2	7	7	6	7	5	7	6	7	7	4	3	5	7	6	5	4	4	4	5	4	5	2	1	3
34	Man	Physician	Sì	Medical	18	6	6	6	6	5	6	6	6	4	6	5	4	5	4	1	5	6	6	5	4	4	4	5	6	4	5	4	5
39	Man	Physician	Sì	Medical	16	5	6	5	6	5	5	5	5	3	6	5	4	6	3	4	4	5	4	3	3	3	5	5	5	5	5	4	4
38	Woman	Physician	Sì	Medical	25	4	7	4	4	5	5	5	4	1	4	5	4	5	4	5	5	4	6	1	4	4	4	1	1	1	5	5	4
40	Woman	Physician	Sì	Medical	2	6	7	4	7	6	5	7	7	4	4	7	6	3	4	2	1	1	2	1	4	6	6	5	5	3	5	3	1
36	Woman	Physician	Sì	Medical	5	7	7	7	7	7	7	7	7	7	7	1	5	5	5	4	1	1	3	2	3	7	7	3	5	3	3	5	2
48	Man	Physician	Sì	Medical	26	5	7	6	7	5	5	5	5	4	7	4	4	3	1	4	4	4	4	4	1	1	1	7	5	7	5	4	4
42	Woman	Physician	Sì	Medical	10	5	5	5	5	5	5	5	5	5	5	3	5	3	2	3	3	4	2	2	1	1	1	6	5	5	1	1	1
35	Man	Physician	No	Medical	9	6	6	6	6	6	5	6	6	6	6	5	5	5	4	4	4	4	4	4	4	4	4	5	5	5	5	5	5
31	Man	Physician	No	Medical	9	7	6	5	4	7	7	7	7	4	7	3	5	4	2	2	2	1	5	1	4	4	4	6	6	6	7	7	1
45	Man	Physician	Sì	Medical	7	3	6	6	5	5	3	6	6	4	4	5	5	5	4	1	1	3	5	1	4	4	4	6	4	4	5	4	4
35	Woman	Physician	Sì	Medical	12	7	7	7	7	6	7	6	6	6	6	5	5	5	1	2	1	5	1	1	6	6	7	3	4	1	1	2	2
52	Man	Physician	Sì	Medical	25	5	5	5	5	5	5	5	5	5	5	5	5	5	5	5	5	5	5	5	4	4	4	4	4	4	4	4	4
31	Woman	Physician	No	Medical	25	6	7	7	7	7	6	7	6	6	5	3	4	5	3	2	2	5	1	1	5	7	7	4	4	4	4	4	1
40	Woman	Physician	No	Medical	38	3	4	4	3	3	3	4	4	3	3	6	6	6	6	5	5	5	5	5	2	2	2	5	5	5	6	2	5
47	Man	Physician	Sì	Medical	3	5	5	5	5	4	5	5	5	2	6	4	4	4	2	4	4	3	5	2	4	4	5	4	4	4	5	4	4
32	Man	Physician	No	Medical	9	7	4	4	7	7	7	7	7	7	6	2	4	4	1	1	1	1	4	1	1	1	1	5	5	5	5	4	4
40	Woman	Physician	Sì	Medical	12	6	6	7	7	6	6	6	6	4	4	6	6	6	3	1	2	2	2	1	3	7	7	5	4	3	6	5	3
42	Man	Physician	Sì	Medical	17	7	7	7	7	7	7	7	7	7	7	1	4	1	1	1	1	1	1	1	4	4	4	4	4	4	4	4	4
43	Man	Physician	Sì	Medical	30	3	4	4	7	3	3	3	3	2	7	5	5	5	5	4	4	5	5	5	4	4	4	5	5	5	7	4	4
57	Woman	Physician	Sì	Medical	40	7	7	7	7	1	7	7	7	7	7	2	3	1	1	4	4	1	1	1	4	4	4	4	4	4	3	4	4
43	Woman	Physician	No	Medical	12	5	5	5	5	5	5	4	4	3	5	4	4	4	7	5	5	5	5	1	1	2	3	7	7	2	7	7	6
34	Woman	Physician	No	Medical	10	6	5	5	6	7	6	5	5	5	4	3	1	3	1	4	4	1	4	1	2	7	6	4	4	4	1	4	4
33	Man	Physician	No	Medical	10	3	5	3	4	5	4	5	4	4	3	5	1	6	3	5	4	5	5	2	1	1	4	5	3	5	7	4	1
50	Man	Physician	Sì	Medical	26	3	5	6	7	7	5	5	5	3	6	4	3	3	2	1	3	5	5	3	1	1	1	5	4	5	5	4	4
42	Woman	Nurse	No	Medical	21	3	6	7	5	7	6	6	6	5	6	5	5	5	5	4	4	2	5	2	1	1	1	6	6	5	7	5	1
56	Woman	Physician	Sì	Medical	30	5	6	6	6	3	3	6	6	3	6	6	6	6	2	3	2	5	6	5	3	2	6	5	6	3	5	6	6
24	Man	Nurse	No	Medical	1	7	7	7	7	3	7	7	7	5	6	5	7	7	3	7	4	5	5	1	1	3	7	7	3	3	5	5	5
25	Woman	Nurse	No	Medical	2	6	7	7	7	5	7	6	7	3	7	6	4	6	2	4	7	5	5	1	1	7	7	7	7	6	1	2	5
44	Woman	Nurse	No	Operating theatre	20	3	5	5	7	7	3	3	3	7	7	2	5	6	3	5	3	3	1	1	1	7	7	3	2	1	2	2	2
33	Woman	Nurse	No	Operating theatre	10	1	1	7	7	6	7	7	7	7	7	1	1	1	1	1	1	1	1	1	4	4	7	4	1	1	1	1	1
42	Woman	Nurse	Sì	Services	18	3	3	5	3	3	3	3	3	2	3	5	5	5	4	5	5	5	6	3	4	5	6	6	6	6	6	5	6
65	Man	Nurse	No	Services	25	4	4	5	6	5	4	5	5	5	3	6	5	6	3	5	5	2	3	2	4	4	4	6	6	6	6	5	4
26	Woman	Nurse	No	Critical care/emergency	4	1	6	6	7	7	7	7	7	7	6	2	1	2	1	3	2	1	1	1	6	7	7	2	5	1	1	1	1
33	Woman	Nurse	No	Outpatient	11	5	5	5	7	5	5	4	4	5	7	5	5	5	5	5	5	5	5	1	7	7	7	5	5	7	4	4	4
37	Woman	Nurse	No	Services	13	3	3	3	3	3	3	3	3	2	3	6	6	6	6	4	4	5	5	2	1	1	1	5	5	5	5	5	4
27	Man	Nurse	No	Services	4	5	6	3	3	4	4	3	3	2	6	5	4	6	6	5	5	4	5	3	3	3	3	5	6	4	5	4	4
48	Woman	Nurse	No	Services	22	3	3	3	3	3	3	3	3	3	6	5	4	6	4	6	6	5	5	5	2	2	2	5	5	5	5	5	5
48	Woman	Nurse	No	Services	16	7	7	7	7	6	7	4	5	3	7	4	5	4	4	4	4	4	5	1	3	5	7	1	2	1	3	4	4
43	Man	Nurse	No	Services	8	4	3	3	4	4	3	3	3	4	5	4	5	5	4	5	4	1	4	1	3	3	3	5	5	5	5	4	1
40	Woman	Nurse	No	Services	20	5	5	5	5	5	5	5	5	3	7	5	3	5	4	6	4	4	5	3	4	5	7	4	4	4	4	4	4
32	Woman	Nurse	Sì	Services	18	6	6	6	6	6	6	6	5	6	6	5	5	4	4	3	5	6	3	3	2	2	4	4	5	4	4	4	4
50	Woman	Nurse	No	Services	15	6	7	6	6	7	5	7	3	5	7	5	3	3	2	3	3	1	1	1	3	6	6	4	1	3	3	1	1
42	Woman	Physician	No	Surgical	16	6	6	7	7	7	6	6	6	5	7	6	2	5	2	4	4	3	2	1	4	4	4	5	5	3	3	3	3
32	Woman	Physician	Sì	Critical care/emergency	20	5	5	5	4	5	3	5	5	2	1	2	6	4	1	7	4	6	4	6	4	4	4	6	5	5	4	4	1
50	Man	Physician	No	Medical	40	4	4	4	4	4	4	4	4	4	4	4	4	4	4	4	4	4	4	4	4	4	4	4	4	4	4	4	4
39	Man	Nurse	No	Services	10	3	5	1	2	5	6	7	7	2	7	5	4	6	7	5	4	4	6	5	4	6	6	5	7	5	4	4	1
41	Woman	Physician	No	Services	10	6	6	7	7	6	6	7	7	5	5	5	7	7	6	6	6	6	5	2	3	5	7	5	6	6	6	4	4
41	Woman	Physician	No	Services	10	6	6	7	7	6	6	7	7	5	5	5	7	7	6	6	6	6	5	2	3	5	7	5	6	6	6	4	4
31	Man	Nurse	No	Services	30	4	4	4	4	4	4	4	4	4	4	3	4	4	2	2	2	5	3	3	1	4	4	4	4	4	4	4	4
32	Woman	Nurse	No	Services	18	3	6	5	6	5	5	6	6	5	6	3	5	5	3	6	2	7	3	5	5	5	6	4	3	4	4	4	4
44	Woman	Nurse	No	Services	11	5	5	5	5	5	5	5	5	5	5	5	5	5	5	4	4	3	3	3	5	5	5	3	3	3	3	2	2
31	Woman	Nurse	No	Medical	7	6	6	6	6	6	6	6	6	6	5	2	3	2	2	1	2	7	3	1	5	7	7	3	6	1	1	1	1
31	Woman	Nurse	No	Operating theatre	1	5	5	6	6	3	3	5	5	5	6	5	5	5	5	4	5	5	4	4	2	6	6	5	6	5	4	4	4
31	Woman	Nurse	No	Operating theatre	8	5	5	6	6	3	3	5	5	5	6	5	5	5	5	4	5	5	4	4	2	6	6	5	6	5	4	4	4
32	Woman	Nurse	No	Operating theatre	10	7	7	7	7	7	7	7	7	7	7	7	7	7	7	3	6	4	4	4	4	4	4	6	6	5	4	4	4
26	Man	Nurse	No	Operating theatre	3	5	5	2	1	5	5	5	1	1	1	5	1	4	7	5	5	5	5	5	7	7	7	7	7	7	7	7	7
30	Woman	Nurse	No	Operating theatre	4	4	5	5	5	5	4	5	5	5	5	5	5	5	5	1	5	2	5	4	4	5	5	4	5	4	4	4	3
45	Woman	Nurse	Sì	Operating theatre	10	5	5	6	6	6	6	6	6	6	6	3	3	3	3	6	3	6	6	3	3	7	7	3	5	2	2	1	1
31	Woman	Nurse	No	Operating theatre	3	5	5	5	5	5	5	5	5	5	5	3	5	5	5	3	5	7	7	7	3	4	5	5	5	4	4	4	4
35	Woman	Nurse	No	Operating theatre	7	4	4	5	4	5	4	4	4	4	4	3	5	3	3	3	5	5	5	4	3	5	5	4	4	4	4	4	4
32	Woman	Nurse	No	Operating theatre	17	6	6	6	6	5	6	6	6	6	6	3	3	4	2	1	4	1	3	2	2	6	6	6	6	1	1	1	1
31	Woman	Nurse	No	Operating theatre	24	7	7	7	7	6	4	7	7	7	7	6	6	6	4	6	6	4	1	1	1	5	6	4	7	4	1	4	4
30	Woman	Nurse	No	Operating theatre	30	5	5	5	5	5	5	5	5	5	5	5	6	6	2	4	4	2	6	4	1	5	5	6	6	4	4	5	5
34	Woman	Nurse	No	Operating theatre	10	5	5	5	5	5	5	5	5	5	5	7	7	7	7	7	7	7	1	1	2	5	5	5	5	5	2	2	2
42	Woman	Nurse	No	Operating theatre	27	1	1	1	1	1	1	1	1	1	1	5	6	1	1	1	1	1	1	1	1	1	1	4	1	1	1	1	1
37	Woman	Nurse	No	Operating theatre	12	5	5	5	5	3	5	3	3	3	5	4	4	6	4	4	4	5	6	5	1	7	7	7	7	1	1	7	5
38	Woman	Nurse	Sì	Services	5	3	3	3	2	5	3	3	3	3	7	7	7	7	7	1	7	7	5	7	4	4	4	7	7	4	7	7	7
37	Woman	Nurse	Sì	Outpatient	11	5	7	7	7	4	5	7	7	5	7	6	5	2	1	5	5	7	7	5	4	4	1	6	4	1	4	4	4
34	Woman	Nurse	No	Outpatient	6	1	6	7	6	7	5	7	7	7	6	1	1	1	1	7	1	7	7	1	4	4	4	1	3	4	4	4	1
40	Woman	Nurse	No	Outpatient	9	5	6	6	6	6	6	6	6	6	6	5	5	6	3	4	5	5	4	2	5	5	7	4	4	3	4	4	2
45	Woman	Nurse	No	Outpatient	19	4	6	7	7	6	4	7	7	7	7	3	6	5	4	4	4	4	4	1	1	1	4	5	4	4	1	4	4
38	Woman	Nurse	Sì	Outpatient	5	6	6	6	6	6	6	6	6	6	6	6	6	6	6	6	6	6	6	6	1	6	7	4	7	1	1	1	1
42	Woman	Nurse	No	Services	12	1	1	1	1	1	1	1	1	1	2	1	2	2	2	2	2	2	2	1	2	6	6	5	4	2	1	1	1
35	Woman	Nurse	No	Services	9	7	4	4	4	4	1	4	3	4	4	5	7	7	6	2	1	7	4	7	4	7	7	4	4	4	1	7	1
38	Woman	Nurse	No	Services	16	7	7	7	7	7	7	7	7	7	7	4	4	4	4	4	6	6	6	1	7	7	7	5	5	1	1	1	1
24	Man	Nurse	No	Services	17	4	4	4	4	4	4	4	4	4	4	6	6	5	4	4	3	4	4	3	4	4	4	4	4	4	4	4	4
43	Woman	Nurse	No	Services	35	6	6	6	6	6	6	6	6	6	6	3	3	3	3	3	3	3	3	3	7	7	7	6	1	1	2	2	2
52	Woman	Nurse	Sì	Services	17	5	5	7	7	5	5	5	5	7	7	6	5	7	4	5	7	6	4	2	4	4	4	7	3	3	4	4	4
27	Man	Nurse	No	Medical	3	4	4	4	1	1	1	4	4	3	1	4	4	6	4	1	6	5	4	1	4	6	3	6	6	4	6	1	4
25	Woman	Nurse	No	Medical	3	5	5	5	5	5	5	5	5	5	5	6	6	6	6	6	6	6	6	6	4	4	4	5	5	5	4	4	4
24	Woman	Nurse	No	Medical	10	5	7	6	7	6	5	6	6	5	7	5	6	5	4	3	2	7	3	4	6	2	7	6	7	5	3	3	3
26	Man	Nurse	No	Medical	2	7	7	4	7	7	7	3	3	4	7	5	5	2	2	1	4	4	3	3	1	1	1	5	2	1	1	1	1
24	Woman	Nurse	No	Medical	5	5	5	5	5	5	6	5	5	5	5	4	2	2	1	4	4	4	6	4	2	6	6	1	2	1	1	3	1
38	Woman	Nurse	No	Medical	4	6	6	6	6	4	6	6	6	6	4	5	5	6	4	1	6	4	4	1	1	1	1	1	5	4	1	1	1
25	Woman	Nurse	No	Medical	18	5	5	5	5	6	3	5	5	3	6	3	5	5	4	5	5	3	6	6	2	2	6	6	3	5	1	1	5
26	Woman	Nurse	No	Medical	20	4	4	4	4	3	4	4	4	4	4	5	5	5	5	5	5	5	5	5	1	7	7	1	7	1	1	1	1
27	Woman	Nurse	No	Medical	20	4	5	5	7	5	4	5	5	4	7	5	7	5	4	5	5	6	4	4	4	4	4	4	4	4	4	4	4
42	Woman	Nurse	No	Medical	2	5	7	4	4	5	6	4	4	5	4	4	5	5	4	5	4	4	4	4	1	1	7	6	4	5	4	4	4
23	Woman	Nurse	No	Medical	9	7	7	7	7	7	7	7	7	7	7	5	4	4	2	6	3	7	6	5	7	7	7	7	6	2	1	1	1
22	Woman	Nurse	No	Medical	17	5	6	6	6	3	5	5	5	6	6	6	5	4	4	3	3	4	4	5	2	5	6	4	4	3	3	4	3
31	Woman	Nurse	No	Medical	4	5	5	6	6	5	5	3	3	6	6	5	6	5	5	3	4	5	5	3	2	6	6	5	6	5	2	2	4
25	Woman	Nurse	No	Medical	18	6	6	6	7	6	6	6	6	6	6	6	5	5	4	7	4	7	4	4	4	4	4	4	4	4	1	4	4
30	Woman	Nurse	No	Medical	6	6	6	6	6	6	5	6	6	6	6	5	6	5	3	4	4	5	5	1	3	6	3	4	4	4	4	4	4
26	Woman	Nurse	No	Medical	8	4	4	4	4	4	4	4	4	4	4	5	2	5	4	3	4	5	4	3	4	4	4	5	5	5	5	4	4
27	Woman	Nurse	No	Medical	18	7	7	7	7	7	7	7	6	6	7	6	5	4	2	4	5	1	2	1	1	7	7	2	7	1	2	3	1
26	Woman	Nurse	No	Medical	5	3	5	5	6	4	3	4	4	3	6	5	6	6	5	3	6	5	5	4	5	6	7	3	6	2	2	2	2
29	Woman	Nurse	No	Medical	12	5	5	5	5	5	5	5	5	5	5	4	4	1	2	5	2	5	5	2	4	5	5	4	4	4	2	4	4
32	Woman	Nurse	No	Medical	9	5	5	5	5	5	5	5	5	5	5	3	4	2	1	1	3	6	6	1	4	4	5	2	2	2	2	2	2
26	Woman	Nurse	No	Medical	20	5	6	6	6	5	5	6	6	6	6	2	3	4	4	3	3	2	1	1	6	6	6	1	1	1	1	1	1
32	Woman	Nurse	No	Medical	2	5	6	6	6	5	5	5	5	5	6	5	5	5	4	5	5	7	4	5	3	6	7	5	5	1	1	4	4
29	Woman	Nurse	No	Medical	12	5	7	7	7	3	4	7	7	4	7	4	6	4	4	4	4	7	4	1	1	1	1	6	4	4	1	1	1
32	Man	Nurse	No	Medical	16	4	6	6	4	6	6	6	6	6	4	5	2	2	5	1	4	7	7	6	5	2	7	4	4	4	6	4	1
25	Woman	Nurse	No	Medical	13	1	1	1	1	1	1	1	1	1	1	3	3	2	2	5	4	4	2	1	4	4	4	4	4	1	1	1	1
27	Man	Nurse	No	Medical	12	5	5	5	5	4	5	5	5	5	5	5	5	5	5	1	4	5	4	4	1	6	6	4	5	1	1	1	1
27	Man	Nurse	No	Medical	18	7	7	7	6	5	7	5	4	3	7	4	7	5	4	5	6	5	4	4	4	4	7	5	5	3	1	1	4
28	Man	Nurse	No	Medical	14	6	7	7	6	6	6	6	6	6	6	2	2	1	1	5	1	1	1	1	2	2	2	2	1	1	2	1	1
34	Woman	Nurse	No	Medical	40	4	7	7	7	5	5	5	5	4	7	5	6	3	3	4	4	5	4	5	4	4	7	5	4	4	1	4	2
40	Woman	Nurse	No	Medical	25	4	7	7	7	7	7	7	7	7	7	5	6	3	1	2	2	7	1	1	1	1	1	7	6	6	5	5	5
38	Woman	Nurse	No	Medical	12	3	4	3	3	3	3	4	3	4	4	5	5	5	5	5	5	5	5	5	5	5	5	7	7	7	4	4	4
22	Man	Nurse	No	Medical	17	5	6	7	7	7	5	6	6	7	7	7	7	7	5	6	6	5	4	1	4	4	4	7	6	6	5	5	1
42	Woman	Nurse	No	Medical	17	4	4	4	4	4	4	4	4	4	4	5	2	5	2	1	1	4	1	1	4	4	4	5	4	4	4	4	4
26	Man	Nurse	No	Medical	8	6	6	6	6	6	6	6	6	4	6	5	5	6	4	4	4	4	5	2	2	4	4	4	1	1	1	4	2
45	Woman	Nurse	No	Medical	18	5	5	5	5	5	5	5	5	2	5	5	6	4	1	5	1	5	1	4	4	5	6	4	1	1	1	1	1
25	Woman	Nurse	Sì	Medical	2	7	7	7	7	7	7	7	7	7	7	5	5	5	4	4	4	5	4	1	7	4	7	5	5	5	2	2	2
24	Woman	Nurse	No	Medical	17	5	5	6	4	5	4	5	5	5	6	6	6	4	4	4	4	4	5	1	3	3	3	4	4	4	1	4	1
36	Man	Nurse	No	Medical	3	3	5	4	3	5	3	5	5	5	4	5	5	5	6	5	4	5	5	5	1	4	4	6	5	5	3	4	4
25	Woman	Nurse	No	Medical	14	6	6	6	6	6	6	6	6	6	6	3	5	5	5	4	4	2	5	2	4	5	5	4	4	3	2	4	3
39	Woman	Nurse	No	Medical	10	2	2	4	5	5	3	5	3	3	5	5	5	5	6	5	6	5	5	5	4	4	4	5	5	5	5	4	4
25	Woman	Nurse	No	Medical	2	4	4	4	4	4	4	7	7	7	7	5	6	3	3	2	2	1	1	1	5	5	7	4	1	1	1	1	1
29	Woman	Nurse	No	Medical	22	6	6	6	6	6	6	6	6	6	4	2	5	1	1	2	2	1	1	1	2	6	6	4	4	4	1	2	4
25	Woman	Nurse	No	Medical	8	5	5	5	5	5	5	5	5	5	5	5	4	5	5	3	5	2	4	2	6	6	6	2	2	2	2	2	4
26	Woman	Nurse	No	Medical	17	5	5	5	5	5	5	5	5	5	5	6	6	6	6	6	4	2	1	1	3	4	4	4	4	4	4	4	4
27	Man	Nurse	No	Medical	15	1	6	6	4	4	1	5	5	6	7	1	1	5	1	1	1	7	1	1	4	4	4	4	4	4	1	4	2
32	Woman	Nurse	No	Medical	27	7	7	7	5	5	5	7	5	7	7	3	5	1	1	4	4	1	4	4	6	6	7	4	5	4	1	4	1
34	Woman	Nurse	No	Medical	7	4	4	4	4	4	4	4	4	4	4	4	4	4	4	4	4	2	2	2	4	4	4	4	4	4	4	4	4
34	Woman	Nurse	No	Medical	8	6	6	6	6	5	5	6	6	6	6	1	1	5	5	5	4	2	4	1	7	7	7	6	7	1	1	4	4
31	Woman	Nurse	No	Medical	4	6	6	6	6	6	6	6	6	6	6	1	4	1	1	2	1	2	1	1	2	6	6	4	6	1	1	1	1
32	Woman	Nurse	No	Medical	12	5	6	6	7	5	5	5	6	6	7	5	5	5	5	4	4	5	3	3	4	4	4	5	5	5	2	2	2
32	Man	Nurse	No	Medical	45	1	1	1	1	1	1	1	1	1	1	2	2	2	2	2	2	2	2	2	7	7	7	7	7	7	7	7	7
26	Woman	Nurse	No	Medical	40	4	5	5	6	5	4	5	5	5	6	5	5	6	6	4	3	4	3	1	4	4	5	4	5	4	4	4	4
33	Woman	Nurse	No	Medical	7	3	3	3	3	3	3	3	3	3	3	6	6	6	6	6	6	6	6	6	1	1	1	1	1	1	1	1	1
31	Woman	Nurse	No	Medical	23	5	5	5	5	5	5	5	5	5	5	5	6	6	6	4	4	5	4	2	4	4	4	5	4	4	4	5	5
23	Man	Nurse	No	Medical	20	7	4	4	4	7	5	4	4	4	7	3	6	4	6	7	1	1	4	5	4	5	4	4	4	2	1	1	2
31	Woman	Nurse	No	Medical	10	4	5	5	5	5	4	5	4	4	4	5	5	5	5	6	4	4	4	4	3	6	6	4	4	5	2	2	2
32	Woman	Nurse	No	Medical	12	6	6	6	7	6	6	6	6	5	7	4	4	4	4	3	3	1	3	1	4	4	4	4	4	4	4	4	4
25	Woman	Nurse	No	Medical	12	7	7	7	7	4	5	6	3	7	7	6	1	5	1	6	4	4	5	1	1	1	1	7	7	7	1	4	4
39	Woman	Nurse	No	Services	3	6	6	4	4	6	6	6	4	4	4	5	7	7	5	2	7	5	4	4	4	4	4	2	2	2	2	4	4
40	Woman	Nurse	No	Services	5	1	1	1	1	1	1	1	1	1	1	3	2	1	1	6	3	1	1	1	4	4	4	4	4	4	3	1	1
39	Woman	Nurse	No	Services	15	5	6	7	7	4	5	4	4	4	7	5	4	5	3	4	4	4	3	4	3	4	6	3	1	2	2	4	4
41	Woman	Nurse	No	Outpatient	7	5	5	5	5	5	5	5	5	5	5	2	3	3	4	5	4	4	4	4	1	5	5	4	4	5	5	4	5
38	Woman	Nurse	No	Outpatient	10	5	5	5	7	5	5	5	5	5	7	1	4	7	5	1	4	4	5	5	1	5	7	4	4	4	4	5	4
32	Woman	Nurse	No	Outpatient	0	6	7	7	7	6	6	7	7	7	7	5	5	3	2	6	3	2	7	1	4	4	6	5	4	5	5	2	1
31	Woman	Nurse	No	Outpatient	1	6	6	6	6	6	5	6	6	6	6	6	5	5	3	6	3	6	3	2	1	7	7	6	6	2	2	1	1
39	Woman	Nurse	No	Outpatient	10	6	6	6	6	6	6	6	6	6	6	7	7	7	7	2	6	7	6	6	1	1	7	7	5	4	1	1	1
47	Woman	Nurse	No	Outpatient	1	4	4	4	4	4	4	4	4	4	4	3	1	1	1	2	1	1	7	1	7	7	7	1	1	1	1	1	1
45	Woman	Nurse	No	Outpatient	8	5	5	5	5	5	5	5	5	5	5	3	3	3	3	3	4	5	5	4	5	6	5	4	4	4	4	3	2
36	Woman	Nurse	No	Outpatient	6	5	5	5	5	5	5	5	5	5	5	5	5	3	2	3	3	2	2	2	6	6	6	1	1	1	1	1	1
38	Woman	Nurse	No	Outpatient	1	5	5	5	6	5	5	5	5	5	6	5	4	5	5	4	4	5	5	1	4	4	4	4	4	4	4	4	4
45	Woman	Nurse	No	Outpatient	4	5	6	6	6	5	5	6	6	6	6	4	4	4	3	4	4	2	1	1	4	6	6	4	4	4	1	1	1
41	Woman	Nurse	No	Outpatient	19	5	5	5	5	5	5	5	5	5	5	5	5	4	4	4	5	3	4	3	5	5	5	5	4	4	3	3	3
41	Woman	Nurse	No	Outpatient	2	6	6	6	6	6	6	6	6	6	6	3	6	1	1	6	6	3	1	1	7	7	7	1	7	1	1	1	1
41	Woman	Nurse	No	Outpatient	10	6	6	6	6	6	6	6	6	6	6	2	4	4	2	4	4	6	6	1	4	4	4	4	4	4	4	4	4
43	Woman	Nurse	No	Outpatient	2	1	1	1	1	1	1	1	1	1	1	6	6	6	6	6	6	6	6	6	4	4	4	4	4	4	4	4	4
27	Man	Nurse	No	Medical	15	4	4	4	4	4	4	4	4	4	4	4	4	4	4	4	4	4	4	4	4	4	4	4	4	4	2	4	4
28	Man	Physician	No	Services	3	5	6	5	5	6	5	4	3	5	5	4	5	5	3	5	5	4	4	3	4	5	5	5	4	4	3	3	4
45	Woman	Nurse	No	Services	23	6	5	6	7	6	6	6	5	5	7	5	4	4	3	4	4	4	4	3	6	6	6	4	4	4	4	4	4
48	Man	Physician	Sì	Services	11	2	2	2	2	2	2	2	2	2	2	5	5	4	4	3	3	2	2	2	4	4	4	4	5	4	6	4	4
63	Woman	Physician	Sì	Surgical	10	5	5	4	5	5	4	5	5	4	5	7	7	7	7	6	4	5	6	5	1	1	1	5	5	5	5	4	5
62	Man	Physician	Sì	Surgical	6	7	7	7	7	7	7	7	7	7	7	5	6	4	3	2	2	2	1	1	1	1	7	5	4	6	2	2	2
30	Woman	Physician	No	Services	6	5	5	5	5	5	5	5	5	5	5	3	4	5	3	3	3	3	2	2	4	4	4	4	4	4	4	4	4
41	Man	Physician	Sì	Services	25	4	2	5	5	3	4	3	5	3	4	5	6	6	6	4	4	3	6	1	1	1	4	6	6	6	6	4	1
63	Woman	Physician	Sì	Services	3	3	3	2	5	5	3	3	2	2	5	7	7	7	6	5	6	6	6	1	4	4	4	6	6	4	6	6	6
46	Man	Physician	Sì	Outpatient	40	6	6	6	7	5	5	5	5	5	7	5	6	6	5	4	5	7	4	2	4	5	5	6	6	3	3	3	3
39	Man	Physician	Sì	Medical	15	4	4	4	4	4	3	4	5	5	3	7	5	6	7	7	7	7	5	6	5	5	6	5	6	7	7	7	6
41	Woman	Physician	No	Medical	1	6	6	6	6	6	6	6	6	6	6	5	5	2	1	1	1	1	1	1	4	4	4	4	4	4	4	4	4
40	Woman	Physician	Sì	Medical	45	5	5	5	5	5	5	5	5	5	5	5	5	5	4	5	5	5	4	3	4	4	4	5	5	5	5	5	4
43	Woman	Physician	No	Surgical	18	4	6	6	6	6	4	4	4	4	6	4	4	5	2	5	5	3	4	3	6	6	6	4	3	3	4	4	4
34	Woman	Nurse	No	Medical	11	5	7	6	6	5	5	6	6	7	6	6	7	7	5	5	4	5	2	2	4	4	5	4	4	5	6	3	1
45	Woman	Nurse	No	Medical	22	5	6	7	6	3	6	6	6	2	6	6	7	6	5	5	5	5	2	1	1	6	3	5	5	5	2	4	4
25	Woman	Nurse	No	Medical	3	3	4	5	5	6	3	2	2	1	7	5	6	6	6	7	7	6	6	5	1	2	5	6	7	6	4	4	6
35	Woman	Nurse	No	Medical	14	5	7	7	7	5	4	3	3	5	5	2	4	3	3	4	4	3	3	3	3	5	5	4	5	3	3	3	3
46	Woman	Nurse	No	Medical	21	5	5	5	5	5	5	5	4	4	5	4	4	4	4	4	4	4	3	4	4	5	5	4	4	4	3	4	4
39	Man	Physician	No	Medical	15	6	6	7	7	6	6	7	7	7	7	4	4	5	3	1	4	7	1	1	3	7	7	5	5	1	1	1	1
41	Woman	Nurse	No	Outpatient	18	5	5	6	6	6	6	6	6	6	6	4	4	5	5	4	3	7	3	1	1	4	7	1	4	1	3	5	4
40	Woman	Nurse	No	Outpatient	15	6	6	7	7	6	6	6	6	6	6	2	3	2	2	3	2	2	2	2	6	7	7	1	1	1	1	1	1
40	Woman	Nurse	No	Outpatient	17	6	6	4	4	3	3	3	2	2	5	6	6	6	6	4	4	5	6	6	4	4	5	4	6	4	5	4	5
29	Man	Nurse	Sì	Critical care/emergency	7	6	6	6	7	7	6	6	7	7	7	5	3	6	5	6	5	6	4	4	3	5	6	6	7	5	4	4	4
29	Woman	Nurse	No	Critical care/emergency	5	7	7	7	7	7	7	7	4	7	7	5	7	7	5	6	5	5	5	2	5	7	7	5	5	1	1	1	1
32	Woman	Nurse	No	Critical care/emergency	7	3	5	6	3	6	3	5	5	6	6	3	5	4	3	3	4	3	2	2	3	5	7	4	4	4	4	4	4
32	Woman	Nurse	No	Critical care/emergency	7	3	5	6	3	6	3	5	5	6	6	3	5	4	3	3	4	3	2	2	3	5	7	4	4	4	4	4	4
36	Man	Nurse	No	Critical care/emergency	15	5	5	5	6	6	5	5	6	6	6	2	5	3	3	4	4	3	2	2	4	4	4	4	4	4	1	1	1
35	Man	Physician	Sì	Services	20	5	5	5	6	6	5	6	5	5	5	4	2	2	2	2	1	1	1	1	4	4	4	4	4	5	1	1	1
31	Woman	Nurse	No	Surgical	3	4	5	5	5	4	2	4	4	5	7	4	4	4	4	4	4	4	4	3	2	5	5	5	4	2	4	4	4
32	Man	Nurse	No	Surgical	9	3	3	3	3	5	3	5	4	2	6	6	6	5	5	4	5	4	6	4	5	4	5	5	5	2	4	4	4
35	Woman	Nurse	No	Surgical	12	1	4	2	6	3	6	5	5	2	4	6	1	1	1	5	5	4	1	1	3	7	6	1	6	3	1	1	5
39	Woman	Nurse	No	Surgical	18	5	6	6	5	3	6	3	2	2	5	4	4	6	3	4	4	3	4	1	4	4	4	4	4	4	3	2	3
31	Woman	Nurse	No	Surgical	3	4	5	5	5	4	2	4	4	5	7	4	4	4	4	4	4	4	4	3	2	5	5	5	4	2	4	4	4
31	Woman	Nurse	No	Surgical	3	4	5	5	5	4	2	4	4	5	7	4	4	4	4	4	4	4	4	3	2	5	5	5	4	2	4	4	4
33	Woman	Nurse	No	Surgical	11	2	2	2	2	3	3	3	2	3	6	7	4	7	7	7	7	4	7	7	4	6	7	4	7	4	6	5	4
39	Woman	Nurse	No	Surgical	17	6	6	6	6	6	6	6	6	6	6	2	2	2	2	2	2	2	2	2	4	6	6	5	5	2	2	2	3
43	Woman	Nurse	No	Surgical	12	2	3	5	6	5	2	5	2	4	6	5	6	5	6	5	5	2	5	5	1	5	7	5	7	5	6	4	4
43	Woman	Nurse	No	Medical	3	4	7	7	7	4	4	7	4	4	7	4	4	4	4	4	4	4	4	4	1	4	4	1	7	1	1	1	1
25	Woman	Nurse	No	Medical	21	3	3	3	3	3	3	3	3	3	3	7	7	7	7	4	7	6	4	6	4	4	4	4	4	4	4	4	4
45	Woman	Nurse	No	Medical	23	6	6	5	5	6	6	6	6	6	4	3	4	4	4	5	4	5	5	3	5	7	6	2	4	2	2	2	2
30	Woman	Nurse	Sì	Medical	9	4	5	3	4	6	5	5	5	3	4	5	6	6	4	1	4	6	4	5	2	2	5	6	5	5	3	4	3
39	Woman	Nurse	No	Medical	4	3	3	7	7	6	3	7	7	7	7	5	5	5	1	4	6	6	4	6	1	7	7	7	5	5	1	1	1
29	Woman	Nurse	No	Medical	15	7	7	7	7	7	7	7	7	7	7	2	1	1	1	6	6	6	1	1	1	5	7	5	7	1	1	1	1
23	Woman	Nurse	No	Medical	15	5	6	6	6	5	6	5	5	3	7	7	7	6	6	5	6	6	6	7	4	5	7	5	4	3	4	4	4
38	Woman	Nurse	Sì	Medical	22	7	7	7	7	7	7	6	6	6	7	6	5	5	4	5	4	4	5	4	1	4	4	4	4	4	4	4	4
34	Man	Physician	No	Medical	11	4	6	6	5	6	4	5	4	4	5	5	3	5	4	5	3	3	4	3	2	2	5	5	5	5	5	4	3
45	Woman	Physician	No	Medical	25	3	5	5	1	2	1	2	2	1	6	6	4	7	6	6	5	4	5	1	1	5	6	6	6	5	6	4	4
27	Woman	Nurse	No	Medical	4	7	7	7	6	7	6	7	7	1	7	2	5	5	3	4	4	1	3	2	5	7	7	3	5	3	1	5	1
45	Man	Physician	Sì	Medical	20	6	7	7	7	6	6	6	6	7	7	2	2	2	1	6	6	5	5	1	6	7	7	3	6	1	1	4	2
26	Woman	Nurse	No	Medical	4	5	5	3	6	6	5	5	5	4	5	3	7	6	5	4	4	3	3	2	1	3	6	5	5	1	1	1	1
33	Woman	Nurse	No	Medical	10	5	5	5	5	5	5	5	5	5	7	3	5	3	3	3	3	3	3	2	3	3	4	3	3	4	3	3	3
24	Woman	Nurse	No	Medical	1	4	4	4	4	4	4	4	4	4	4	6	6	6	6	6	6	6	6	6	2	4	4	6	4	4	4	4	4
36	Woman	Nurse	No	Medical	13	7	7	7	7	7	7	6	6	1	7	5	6	5	1	6	5	5	7	1	1	1	7	6	5	1	1	4	4
29	Woman	Nurse	No	Medical	7	3	3	5	7	3	3	1	1	1	5	7	7	7	6	6	6	5	5	6	3	3	5	6	6	6	6	6	6
29	Woman	Nurse	No	Medical	7	3	3	5	7	3	3	1	1	1	5	7	7	7	6	6	6	5	5	6	3	3	5	6	6	6	6	6	6
29	Woman	Nurse	No	Medical	7	3	3	5	7	3	3	1	1	1	5	7	7	7	6	6	6	5	5	6	3	3	5	6	6	6	6	6	6
33	Woman	Nurse	Sì	Medical	7	6	6	6	6	3	6	5	5	5	7	3	5	5	5	3	3	2	3	1	2	7	7	5	5	1	1	2	2
41	Woman	Nurse	No	Management	8	5	5	5	5	5	5	4	4	5	5	3	5	5	2	5	2	5	4	1	6	6	6	1	1	1	1	1	1
39	Woman	Nurse	No	Management	15	6	6	6	6	5	5	4	4	6	6	6	4	4	2	4	4	4	6	3	6	6	6	3	5	5	4	4	6
44	Woman	Nurse	No	Management	0	5	5	6	6	6	5	6	6	6	6	4	4	3	2	3	2	4	6	3	2	2	2	5	2	2	1	1	1
36	Woman	Nurse	Sì	Management	1	6	5	5	5	6	5	4	2	5	5	4	5	5	4	4	4	4	4	2	1	1	6	6	2	2	2	2	2
42	Woman	Nurse	No	Management	15	6	6	7	6	5	6	6	5	5	7	5	5	6	2	2	4	6	6	2	4	7	7	6	3	3	4	4	2
35	Woman	Nurse	Sì	Management	4	7	7	7	7	6	7	7	7	6	7	5	5	5	5	3	3	5	6	3	4	4	4	3	4	6	4	4	3
47	Woman	Nurse	Sì	Management	40	6	7	7	7	6	6	6	6	7	6	4	5	5	4	4	2	7	7	1	4	6	6	2	4	3	1	2	1
39	Woman	Nurse	Sì	Management	12	7	7	7	7	7	7	7	7	7	7	4	4	4	4	4	4	7	7	1	7	7	7	1	4	1	1	1	1
47	Woman	Nurse	Sì	Management	4	6	6	7	7	6	6	6	6	7	7	4	5	5	4	2	2	4	2	2	4	6	7	4	3	2	4	2	1
41	Woman	Nurse	No	Management	10	5	6	5	3	4	3	3	3	3	5	5	6	5	5	6	4	5	4	1	4	4	7	6	4	5	1	1	1
47	Woman	Nurse	No	Management	12	6	6	7	7	3	5	7	7	7	7	3	3	3	3	4	4	4	4	3	1	1	1	5	5	5	1	1	1
49	Man	Physician	Sì	Medical	9	4	5	1	5	4	4	3	3	2	5	6	5	6	5	5	4	3	5	3	3	3	5	6	6	6	6	6	5
68	Man	Physician	Sì	Medical	7	3	3	3	5	3	3	3	3	3	5	5	5	4	3	2	2	4	4	2	4	4	5	5	5	4	4	4	3
55	Man	Physician	Sì	Medical	35	4	5	5	5	3	5	5	5	4	5	5	4	5	5	4	4	6	4	4	4	4	5	5	4	5	4	4	4
55	Man	Physician	Sì	Medical	6	3	5	5	5	3	5	4	4	3	5	5	5	5	3	3	3	4	5	4	1	1	1	7	4	6	5	4	2
64	Man	Physician	Sì	Surgical	20	6	6	6	7	6	6	6	6	6	7	4	4	4	4	4	4	4	4	4	4	4	4	4	4	4	4	4	4
58	Man	Physician	Sì	Medical	8	5	5	5	5	5	5	5	5	4	5	3	5	2	1	3	3	3	3	3	1	2	4	4	4	4	5	5	2
56	Man	Physician	Sì	Medical	6	3	4	4	5	3	3	3	3	3	5	5	6	5	4	4	4	6	6	5	1	1	5	5	5	5	6	5	4
49	Man	Physician	Sì	Medical	12	4	5	5	4	4	3	3	3	2	5	6	6	6	5	4	4	4	5	4	4	4	6	6	6	6	6	5	5
69	Man	Physician	Sì	Medical	9	5	5	5	5	4	5	5	4	5	5	6	6	6	5	5	5	4	3	3	4	4	4	4	4	4	4	4	4
69	Man	Physician	Sì	Surgical	25	3	3	2	1	3	4	7	6	1	1	7	7	5	4	5	3	7	7	2	2	2	2	6	7	7	6	6	7
56	Man	Physician	Sì	Critical care/emergency	10	5	5	5	2	5	4	6	5	2	2	5	2	4	5	3	3	3	4	3	4	4	4	4	4	4	5	4	4
60	Man	Physician	Sì	Medical	9	7	7	7	7	4	5	7	7	7	7	4	5	1	1	1	1	1	1	1	6	6	6	1	2	1	1	1	1
66	Man	Physician	Sì	Medical	6	4	5	5	5	5	5	5	5	4	5	4	6	4	4	4	4	4	5	4	4	4	4	4	4	4	4	4	4
54	Woman	Physician	Sì	Medical	15	4	5	5	5	5	5	5	5	4	5	5	5	5	5	5	5	4	5	3	3	5	5	4	5	4	3	3	4
61	Man	Physician	Sì	Medical	12	5	5	5	6	5	5	5	5	5	5	5	4	5	4	4	4	3	4	3	4	6	6	4	4	2	1	4	2
48	Man	Physician	No	Operating theatre	0	1	1	1	1	1	1	1	1	1	7	1	1	1	1	1	1	1	3	1	3	6	7	5	1	1	1	2	3
32	Man	Nurse	No	Services	10	3	5	3	3	6	4	5	5	5	5	3	4	4	3	4	4	5	3	3	4	4	4	4	4	4	4	4	4
29	Man	Physician	No	Operating theatre	0	3	5	6	5	4	4	4	5	2	5	3	5	5	5	6	6	3	6	5	5	5	5	5	4	5	5	4	3
36	Woman	Nurse	No	Medical	15	5	6	6	5	5	5	6	6	6	5	2	4	5	2	4	4	3	3	2	5	7	7	4	3	3	4	2	4
46	Man	Physician	Sì	Medical	10	3	2	2	2	1	2	1	1	1	1	2	6	1	1	2	2	2	5	4	1	1	1	2	1	1	1	2	1
